# Supplementary material for: Preliminary Study on the Effect and Molecular Mechanism of Tetrandrine in Alleviating Pulmonary Inflammation and Fibrosis Induced by Silicon Dioxide
Source: Toxics. 2023 Sep 9;11(9):765. doi: 10.3390/toxics11090765 (PMC10536946; doi:10.3390/toxics11090765)
Supplement: Supplementary file 1 [file toxics-11-00765-s001.zip]

Archive with 1 entries (1 files):
- toxics-2576449-supplementary.pdf
